# Supplementary material for: Distribution and Relative Abundance of Bean Leaf Beetles (Ootheca spp.) (Insecta: Coleoptera: Chrysomelidae) in Uganda
Source: Insects. 2021 Nov 22;12(11):1048. doi: 10.3390/insects12111048 (PMC8623429; doi:10.3390/insects12111048)
Supplement: Supplementary file 1 [file insects-12-01048-s001.zip]

Archive with 1 entries (1 files):
- insects-1398441-supplementary.pdf
